# Supplementary material for: Isolation and Characterization of Photosensitive Hemolytic Toxins from the Mixotrophic Dinoflagellate Akashiwo sanguinea
Source: Mar Drugs. 2025 Mar 31;23(4):153. doi: 10.3390/md23040153 (PMC12028677; doi:10.3390/md23040153)
Supplement: Supplementary file 1 [file marinedrugs-23-00153-s001.zip]

Archive with 1 entries (1 files):
- marinedrugs-3541648-supplementary.pdf
